# Supplementary material for: Distinct pattern of one-carbon metabolism, a nutrient-sensitive pathway, in invasive breast cancer: A metabolomic study
Source: Oncotarget. 2020 May 5;11(18):1637–52. doi: 10.18632/oncotarget.27575 (PMC7210010; doi:10.18632/oncotarget.27575)
Supplement: Supplementary file 4 [file oncotarget-11-1637-s004.xlsx]

## Sheet: Planilha1
Monoisotopic Mass	Molecular Formula	Adduct	Ionization mode	Error (ppm)	Putative Metabolite
131.095	C6H13NO2	M+H	positive	1	D/L-Isoleucine or N-methylvaline
		M-H	negative	4
135.068	C8H9NO	M+H	positive	1	N-Benzylformamide (derivado do formaldeido) or
					2-Phenylacetamide (met fenilalanina)
136.038	C5H4N4O	M+Na	positive	0	Hypoxanthine (purina)
		M-H	negative	0
143.073	C10H9N	M-H	negative	0	Aminonaphthalene - 2-Aminonaphthalene (amina aromatica- DNA)
145.158	C7H19N3	M+H	positive	1	Spermidine
146.058	C6H10O4	M+H	positive	2	Mevaldic acid
					2-Dehydropantoate
					4-Ethoxy-4-oxobutanoic acid (fatty acid esters)
					3-hydroxy-3-methyl-2-oxo-pentanoic acid
					2-acetyl-2-hydroxy-butanoic acid (precursor da isoleucina (biossintese) através da treonina do C1)
146.106	C6H14N2O2	M-H	negative	1	L-Lysine or
					Diaminohexanoate (beta amino acid; Is found in the lysine degradation pathway)
147.053	C5H9NO4	M+H	positive	1	N-lactoyl-Glycine(N-lactoyl-Glycine; derivative of glycine-are ubiquitous pseudodipeptides of lactic acid and amino acids that are rapidly formed by reverse proteolysis. or N-(Carboxymethyl)-D-alanine (Strombine;is a derivative of D-alanine) or 2-Oxp-4-hydroxy-5-aminovalerate or N-Acetylserine (encoded by the aminoacylase 1 gene ACY1 - bact? ) or L-4-Hydroxyglutamate semialdehyde (is an intermedi…
		M-H	negative	2
149.051	C5H11NO2S	M+H	positive	0	L-Methionine
151.049	C5H5N5O	M+Na	positive	2	Guanine (nucleobase DNA e RNA;purines and purine derivatives) or Hydroxyadenine
		M-H	negative	0
152.033	C5H4N4O2	M-H	negative	1	6,8-Dihydroxypurine - hipermetilação DNA(endogenous nucleoside; Purine bases are present in higher amounts in tumor-bearing patients compared to healthy controls)** or
					Xanthine (base de purinas; is an intermediate in the degradation of adenosine monophosphate to uric acid, being formed by oxidation of hypoxanthine. )
155.07	C6H9N3O2	M+Na	positive	2	L-Histidine
161.105	C7H15NO3	M+H	positive	2	L-Carnitine
165.079	C9H11NO2	M+H	positive	2	D/L-Phenylalanine
		M-H	negative	1
166.085	C7H10N4O	M+Na	positive	3	2-Methyl-4-amino-5-(formylaminomethyl)pyrimidine (FAMP) ( aminopyrimidine; It has a role as a bacterial xenobiotic metabolite)
168.028	C5H4N4O3	M-H	negative	1	Uric acid
168.188	C12H24	M+H	positive	2	2,2,4,6,6-Pentamethyl-3-heptene (branched unsaturated hydrocarbons)
					Nonyl cyclopropane (branched unsaturated hydrocarbons)
					3-Methyl-2-undecene (branched unsaturated hydrocarbons)
174.112	C6H14N4O2	M+H	positive	2	D/L-Arginine
180.063	C6H12O6	M+Na	positive	0	Aldohexose (Galactose or Hamamelose or Gulose or Glucose or Mannose or Allose)
					Ketohexose (Tagatose or Fructose)
					Ketose (L-Sorbose)
					Sugar Alcohol (myo-Inositol)
					Alpha-D-Glucopyranoside
					6-Deoxy-D-galactonic acid
					2-Deoxy-D-gluconate
					6-Deoxy-L-mannonic acid
					Glycoprotein-phospho-D-mannose
181.074	C9H11NO3	M+H	positive	2	L-Tyrosine
					L-Threo-3-Phenylserine
187.121	C9H17NO3	M-H	negative	1	2-Butenyl-4-methylthreonine
					7-oxo-8-amino-nonanoic acid
					N-Heptanoylglycine (acylglycine with C-7 fatty acid group;are normally produced through the action of glycine N-acyltransferase which is an enzyme that catalyzes the chemical reaction: acyl-CoA + glycine ↔ CoA + N-acylglycine)
191.062	C7H13NO3S	M-H	negative	0	N-Acetyl-L-methionine
194.094	C11H14O3	M-H	negative	1	3-Hydroxyphenyl-valeric acid
200.178	C12H24O2	M+H	positive	2	Isobutyl octanoate
203.116	C9H17NO4	M+H	positive	3	N-lactoyl-Leucine
					Acetyl-L-carnitine
203.167	C14H21N	M+H	positive	1	N-Methyl-N-phenylcyclohexanemethylamine
204.09	C11H12N2O2	M+H	positive	2	D/L-Tryptophan
		M-H	negative	1
207.064	C9H9N3O3	M+H	positive	1	Methyl 5-hydroxy-2-benzimidazole carbamate
208.146	C13H20O2	M+FA-H	negative	4	Heptyloxyphenol
212.141	C12H20O3	M-H	negative	4	Dodecenoic acid
215.095	C13H13NO2	M-H	negative	4	Acetyl vitamin K5
216.173	C12H24O3	M-H	negative	3	hydroxy-dodecanoic acid
					Sabinic acid
220.11	C13H16O3	M-H	negative	2	Hexenyl salicylic acid
228.209	C14H28O2	M-H	negative	1	10-Methyltridecanoic acid
					Myristic acid
231.147	C11H21NO4	M+H	positive	4	Butoxycarbonyl-L-leucine
					Isobutyryl-L-carnitine
					Butyrylcarnitine
237.085	C8H15NO7	M+FA-H	negative	1	Glycolyl-D-mannosamine
					N-Acetyl-D-glucosaminate
					Fructose glycine
238.23	C16H30O	M+H	positive	0	2-hexadecenal
244.07	C9H12N2O6	M+Na	positive	5	Uridine
		M-H	negative	1
244.106	C10H16N2O5	M-2H	negative	2	Glutamylproline
244.204	C14H28O3	M-H	negative	4	Hydroxy myristic acid
246.1	C13H14N2O3	M+Na	positive	3	cyclic 6-Hydroxymelatonin
246.235	C18H30	M+H	positive	4	Estrane
247.142	C11H21NO5	M+H	positive	1	Hydroxybutyrylcarnitine
250.157	C15H22O3	M-H	negative	2	Ngaione
250.23	C17H30O	M+FA-H	negative	5	Tetramethyl-tridecadienal
254.142	C16H18N2O	M+Na	positive	1	Amphenone B
254.225	C16H30O2	M-H	negative	2	Palmitoleic acid
					Gaidic acid
256.106	C11H16N2O5	M+Na	positive	2	1-(beta-D-Ribofuranosyl)-1,4-dihydronicotinamide
256.24	C16H32O2	M+H	positive	0	Palmitic acid
		M-H	negative	3
257.103	C8H20NO6P	M+Na	positive	0	Glycerophosphocholine
258.085	C10H14N2O6	M-2H	negative	0	Ribothymidine**
260.25	C19H32	M-H	negative	3	5alpha-androstane
267.097	C10H13N5O4	M+H	positive	1	Adenosine
					Deoxyguanosine
268.081	C10H12N4O5	M+H	positive	3	Inosine
		M-H	negative	2
268.085	C15H12N2O3	M+H	positive	4	Saphenic acid
272.08	C14H12N2O4	M+2H	positive	5	1,2-Bis(4-nitrophenyl)ethane
272.235	C16H32O3	M-H	negative	3	Hydroxyhexadecanoic acid
275.148	C11H21N3O5	M+Na	positive	1	Glutamyllysine
278.152	C16H22O4	M+H	positive	2	Alpha-CEHC (alpha-Carboxyethyl hydrochroman)
278.225	C18H30O2	M-H	negative	4	Eleostearic acid
					Linolenic acid
					Crepenynic acid
279.092	C12H15N4O2S	M+H	positive	2	Thiamine acetic acid
280.24	C18H32O2	M-H	negative	3	Linoelaidic acid
					Linoleic acid
282.256	C18H34O2	M-H	negative	2	Petroselinic acid
					trans-vaccenic acid
283.092	C10H13N5O5	M+H	positive	3	8-Hydroxy-deoxyguanosine
		M-H	negative	3
					Guanosine
		M+Na	positive	5
294.095	C11H18O9	M-H	negative	4	6-O-[3,4-Dihydroxy-2-methylenebutanoyl]-D-glucose
296.235	C18H32O3	M-H	negative	2	13-Hydroxyoctadecadienoic acid (HODE)
299.282	C18H37NO2	M+H	positive	3	Sphingosine
					Palmitoyl-EA
					3-ketosphinganine
300.266	C18H36O3	M-H	negative	4	D/L-hydroxy-octadecanoic acid
302.225	C20H30O2	M-H	negative	2	Methyl-androstanedione
					Eicosapentaenoic acid
304.24	C20H32O2	M+H	positive	3	Arachidonic acid
		M-H	negative	2
305.066	C11H16NO7P	M+FA-H	negative	3	4-(beta-D-Ribofuranosyl)aniline 5'-phosphate
306.256	C20H34O2	M+H	positive	2	alpha-Methyl-alpha-androstane-alpha,beta-diol
					Eicosatrienoic acid
308.272	C20H36O2	M-H	negative	5	Octadecadienyl acetate
					Eicosadienoic acid
310.138	C11H22N2O8	M-2H	negative	3	Mannopine
313.168	C19H23NO3	M+Na	positive	1	Methoxyestratriene-dione-oxime
					Ethylmorphine
316.261	C18H36O4	M-H	negative	5	Dihydroxyoctadecanoic acid
					Monoacylglycerol - MG(0:0/15:0/0:0)
					Dihydroxystearic acid
318.219	C20H30O3	M+H	positive	3	Cyathin A3
					Hydroxy-methoxy-androstenone
					Methoxy-methyl-estradiene-diol
					Methyl-homoa-oxa-androstane-dione
					Hydroxy-methyl-androstane-dione
					Eicosapentaenoic acid (HEPE)
					Eicosatetraenoate (EpETE)
					Leukotriene A4
					Eicosatetraenoic acid (oxo-ETE)
320.199	C19H28O4	M-2H	negative	0	Carboxy-alpha-chromanol
323.05	C14H14ClN3O2S	M+H	positive	3	Pirinixic acid
		M-H	negative	2
323.052	C9H14N3O8P	M+H	positive	4	Cytidine monophosphate
323.282	C20H37NO2	M+H	positive	2	Linoleoyl ethanolamide
325.298	C20H39NO2	M+H	positive	4	N-oleoyl ethanolamine
327.277	C19H37NO3	M-H	negative	4	Acylglycine c:17
327.314	C20H41NO2	M+H	positive	3	N,N-dimethylsphingosine
328.079	C14H16O9	M-2H	negative	4	2-Succinyl-5-enolpyruvyl-6-hydroxy-3-cyclohexene-1-carboxylate
328.24	C22H32O2	M-2H	negative	5	Methylprogesterone
					Docosahexaenoic acid (DHA)
330.241	C18H34O5	M-H	negative	4	Trihydroxyoctadecenoic acid (TriHOME)
330.256	C22H34O2	M-H	negative	3	Docosapentaenoic acid
332.068	C20H12O5	M+Na	positive	1	Hypoxylone
332.272	C22H36O2	M-H	negative	2	Androstanol propionate
					Adrenic Acid
					Ethyl Arachidonate
339.277	C20H37NO3	M-H	negative	3	N-oleoyl glycine
340.322	C21H42NO2	M+Na	positive	4	9-Hexadecenoylcholine
354.241	C20H34O5	M+H	positive	1	Trihydroxy-eicosatrienoic acid
					Dihydro-lipoxin A4
					Trioxilin A3
					Troxilin B3
355.309	C21H41NO3	M+H	positive	1	Pristanoylglycine
		M-H	negative	3
356.272	C24H36O2	M-2H	negative	4	Docosahexaenoic acid ethyl ester (DHA ethyl ester)
					Tetracosahexaenoic acid (THA)
356.293	C21H40O4	M+H	positive	4	Monoacylglycerol - MG(18:1/0:0/0:0)
358.308	C21H42O4	M+Na	positive	3	Monoacylglycerol - MG(18:0/0:0/0:0)
360.106	C15H20O10	M+FA-H	negative	1	3-Methoxy-4-hydroxyphenylglycol glucuronide
362.189	C21H27FO4	M-H	negative	4	Epoxy-fluoro-beta-hydroxyprogesterone
366.241	C21H34O5	M+FA-H	negative	4	Allotetrahydrocortisol
369.288	C21H39NO4	M+H	positive	4	O-(2-tetradecenoyl)carnitine
369.324	C22H43NO3	M+H	positive	4	N-stearoyl GABA
		M-H	negative	4
376.189	C21H28O6	M+2H	positive	5	18-Oxocortisol
380.293	C23H40O4	M+Na	positive	1	Monoacylglycerol - MG(0:0/20:3/0:0)
382.159	C14H26N2O10	M+FA-H	negative	2	N-Acetyl-beta-D-glucosaminyl-D-glucosamine
383.267	C21H37NO5	M+Na	positive	3	Hydroxy-tetradecadiencarnitine
384.127	C14H24O12	M-H	negative	5	Acetyl-maltose
396.228	C18H37O7P	M-H	negative	0	(9S,10S)-10-hydroxy-9-(phosphonooxy)octadecanoic acid
					1-Pentadecanoyl-glycero-3-phosphoric acid
400.355	C24H48O4	M-2H	negative	3	Monoacylglycerol - MG(0:0/21:0/0:0)
402.277	C25H38O4	M+H	positive	0	Hydroxy-oxo-cholanoic acid
					Monoacylglycerol - MG(22:6/0:0/0:0)
403.309	C25H41NO3	M-H	negative	1	N-palmitoyl phenylalanine
406.12	C22H19ClN4O2	M+2H	positive	1	2-(4-Chloro-3,5-dimethylphenoxy)-N-(2-phenyl-2H-benzotriazol-5-yl)-acetamide
412.334	C28H44O2	M-2H	negative	3	25-Hydroxyvitamin D2
					Formyl-cholestadienol
413.351	C24H47NO4	M+H	positive	5	Heptadecanoyl carnitine
418.163	C22H26O8	M+2H	positive	4	3,4,5-trihydroxy-6-[1-(4-methoxyphenyl)-3-phenylpropoxy]oxane-2-carboxylic acid
423.335	C25H45NO4	M-H	negative	3	Hexadecadienylcarnitine
					Linoelaidyl carnitine
424.283	C24H40O6	M+H	positive	1	Tetrahydroxy-cholanoic acid
424.334	C29H44O2	M-H	negative	4	alpha-Tocotrienol
424.428	C28H56O2	M+2H	positive	2	Octacosanoic acid
432.324	C27H44O4	M-H	negative	4	Trihydroxyvitamin D3
					Dihydroxy-cholestenoic acid
					Trihydroxycholestenone
437.291	C21H44NO6P	M-H	negative	1	Phophatidylethanolamine - PE(16:0/0:0)
439.402	C27H53NO3	M+H	positive	1	Pentacosanoylglycine
442.257	C23H38O8	M-H	negative	2	Prostaglandin G2 2-glyceryl Ester
442.329	C25H46O6	M+H	positive	2	2,3-Diacetoxypropyl stearate
442.381	C30H50O2	M+Na	positive	2	Oleanene-diol
					Dihydroxyoleanene
					Dimethyl-formyl-cholestaenol
444.324	C28H44O4	M-2H	negative	3	trihydroxyvitamin D2
					Monoacylglycerol - MG(0:0/24:6/0:0)
446.06	C11H20N4O11P2	M-H	negative	0	Cytidine diphosphate ethanolamine
451.27	C21H42NO7P	M-H	negative	0	Lysophosphatidylethanolamine - LysoPE(0:0/16:1)
453.286	C21H44NO7P	M-H	negative	1	Lysophosphatidylethanolamine - LysoPE(0:0/16:0)
467.301	C22H46NO7P	M+FA-H	negative	4	Lysophosphatidylcholine - LysoPC(14:0/0:0)
					Lysophosphatidylethanolamine zwitterion 17:0
467.304	C29H41NO4	M+H	positive	3	N-Arachidonoyl tyrosine
468.36	C31H48O3	M+2H	positive	3	Hydroxy-vitamin K
					Dehydrotrametenolic acid
477.286	C23H44NO7P	M-H	negative	1	Lysophosphatidylethanolamine - LysoPE(0:0/18:2)
479.301	C23H46NO7P	M-H	negative	1	Lysophosphatidylethanolamine - LysoPE(0:0/18:1)
480.285	C23H45O8P	M+FA-H	negative	0	Phosphatidic acid - PA(8:0/12:0)
481.317	C23H48NO7P	M-H	negative	1	Lysophosphatidylethanolamine - LysoPE(0:0/18:0)
481.353	C24H52NO6P	M+FA-H	negative	3	1-O-Hexadecyl-lyso-sn-glycero-3-phosphocholine
483.382	C30H49N3O2	M+H	positive	5	Oxolucidine B
					Spirolucidine
493.317	C24H48NO7P	M+FA-H	negative	1	Lysophosphatidylcholine - LysoPC(16:1/0:0)
495.332	C24H50NO7P	M+FA-H	negative	1	Lysophosphatidylcholine - LysoPC(16:0/0:0)
496.34	C24H51NO7P	M+H	positive	1	Palmitoylglycerophosphocholine
501.286	C25H44NO7P	M-H	negative	1	Lysophosphatidylethanolamine - LysoPE(0:0/20:4)
503.301	C25H46NO7P	M-H	negative	1	Lysophosphatidylethanolamine - LysoPE(0:0/20:3)
505.317	C25H48NO7P	M-H	negative	1	Lysophosphatidylethanolamine - LysoPE(0:0/20:2)
507.332	C25H50NO7P	M-H	negative	2	Lysophosphatidylethanolamine - LysoPE(0:0/20:1)
517.317	C26H48NO7P	M+H	positive	2	Lysophosphatidylcholine - LysoPC(18:3/0:0)
519.332	C26H50NO7P	M+FA-H	negative	1	2-linoleoyl-sn-glycero-3-phosphocholine
					Lysophosphatidylcholine - LysoPC(18:2/0:0)
520.34	C26H51NO7P	M+H	positive	1	Linoleoyl-glycerophosphocholine
521.348	C26H52NO7P	M+FA-H	negative	1	Lysophosphatidylcholine - LysoPC(18:1/0:0)
522.356	C26H53NO7P	M+Na	positive	1	Oleoyl-glycerophosphocholine
525.285	C27H44NO7P	M-H	negative	4	Lysophosphatidylethanolamine - LysoPE(0:0/22:6)
527.301	C27H46NO7P	M-H	negative	2	Lysophosphatidylethanolamine - LysoPE(0:0/22:5)
528.167	C24H32O11S	M+FA-H	negative	5	beta-estradiol 3-sulfate-(beta-D-glucuronide)
529.317	C27H48NO7P	M-H	negative	2	Lysophosphatidylethanolamine - LysoPE(0:0/22:4)
543.332	C28H50NO7P	M+FA-H	negative	1	Lysophosphatidylcholine - LysoPC(20:4/0:0)
545.348	C28H52NO7P	M+H	positive	5	Lysophosphatidylcholine - LysoPC(20:3/0:0)
553.317	C29H48NO7P	M-H	negative	0	Lysophosphatidylethanolamine - LysoPE(0:0/24:6)
556.179	C25H32O14	M+Na	positive	2	7-Dehydrologanin tetraacetate
567.332	C30H50NO7P	M+FA-H	negative	3	Lysophosphatidylcholine - LysoPC(22:6/0:0)
569.348	C30H52NO7P	M+FA-H	negative	3	Lysophosphatidylcholine - LysoPC(22:5/0:0)
571.364	C30H54NO7P	M+FA-H	negative	2	Lysophosphatidylcholine - LysoPC(22:4/0:0)
638.543	C46H70O	M-2H	negative	0	2-Octaprenylphenol
650.6	C45H78O2	M+2H	positive	1	Cholesterol ester CE(18:1)
662.489	C36H71O8P	M-2H	negative	4	Phosphatidic acid - PA(15:0/18:0) or (20:0/13:) or (21:0/12:0) or (8:0/25:0)
673.541	C38H76NO6P	M-H	negative	3	Ceramide 1-phosphate - CerP(18:1/20:0)
687.484	C37H70NO8P	M-2H	negative	2	Phophatidylethanolamine - PE(14:0/18:2) or (14:1/18:1) or (16:1/16:1)
					Dimethylphosphatidylethanolamine - PE-NMe2(16:1/14:1)
706.663	C49H86O2	M+2H	positive	1	22:1 Cholesteryl ester
733.489	C38H72NO10P	M-H	negative	2	Phosphatidylserine - PS(14:0/18:1) or (14:1/18:0) or (16:0/16:1)
740.442	C43H65O8P	M+2H	positive	1	Phosphatidic acid - PA(18:4/22:6) or (20:5/20:5) or (22:6/18:4)
775.442	C42H66NO10P	M-2H	negative	2	Phosphatidylserine - PS(18:4/18:4)
779.583	C45H82NO7P	M+2H	positive	0	Phophatidylethanolamine - PE(22:4/18:0)
783.484	C45H70NO8P	M-H	negative	5	Phophatidylethanolamine - PE(18:4/22:6) or (20:5/20:5)
783.578	C44H82NO8P	M+2H	positive	2	Phosphatidyl-N-methylethanolamine - PE-NMe(16:1/22:2) or (18:0/20:3) or (18:1/20:2) or (18:2/20:1) or (18:3/20:2)
					Phosphatidylcholine - PC(16:0/20:3) or (18:1/18:2) or (14:1/22:2) or (16:1/20:2) or (18:0/18:3)
792.494	C44H73O10P	M-2H	negative	4	Phosphatidylglycerol - PG(16:1/22:6) or (18:3/20:4)
794.642	C51H86O6	M+2H	positive	3	Triacylglycerol - TG(14:0/14:1/20:5) or (14:1/14:1/20:4) or (14:1/16:1/18:4)
798.445	C38H72O13P2	M-H	negative	1	Phosphatidylglycerolphosphate - PGP(16:1/16:1)
802.693	C46H95N2O6P	M+2H	positive	3	Sphingomyelin - SM(d18:0/23:0)
806.604	C44H87O10P	M+2H	positive	4	Phosphatidylglycerol - PG(13:0/25:0)
849.661	C50H92NO7P	M+FA-H	negative	3	Phosphatidylcholine - PC(22:1/20:4)
851.677	C50H94NO7P	M-2H	negative	4	Phosphatidylcholine - PC(22:0/20:4)
854.507	C42H80O13P2	M+FA-H	negative	1	Phosphatidylglycerolphosphate - PGP(18:0/18:2) or (18:1/18:1)
865.562	C51H80NO8P	M+FA-H	negative	4	N-dimethylphosphatidylethanolamine - PE-NMe2(22:5/22:6)
868.525	C50H77O10P	M-H	negative	2	Phosphatidylglycerol - PG(22:5/22:6)
880.523	C44H82O13P2	M-H	negative	3	3-sn-Phosphatidyl-1'-sn-glycerol 3'-phosphoric acid - PGP(18:0/20:3) or (20:1/18:2)
883.436	C39H71N3O15P2	M+2H	positive	4	CDP-diacylglycerol - CDP-DG(13:0/14:0) or (15:0/12:0)
887.64	C52H90NO8P	M+FA-H	negative	3	Phosphatidylcholine - PC(22:1/22:6) or (22:2/22:5)
					Monomethylphosphatidylethanolamine - PE-NMe(22:6/24:1)
894.674	C59H90O6	M+2H	positive	2	Triacylglycerol - TG(14:1/20:5/22:6) or (18:3/18:4/20:5) or (18:4/20:4/18:4)
		M+FA-H	negative	2
988.565	C47H90O17P2	M-H	negative	0	Cardiolipin - CL(8:0/10:0/10:0/10:0) or (8:0/8:0/10:0/12:0) or (8:0/8:0/11:0/11:0) or (8:0/8:0/8:0/14:0)
